# Supplementary material for: Comparative Evaluation of Alveolar Nerve Block with 2% Lidocaine–Epinephrine and 4% Articaine–Epinephrine Buccal Infiltration in Mandibular Premolar and Molar Region in Children: A Double-Blind, Randomized Trial
Source: Children (Basel). 2025 Feb 12;12(2):215. doi: 10.3390/children12020215 (PMC11854341; doi:10.3390/children12020215)
Supplement: Supplementary file 1 [file children-12-00215-s001.zip]

Archive with 1 entries (1 files):
- children-3363236-supplementary.pdf
